# Supplementary material for: CLC-Pred Synergy: Web Application for Predicting Pairwise Drug Combinations with Synergistic Activity Against NCI60 Cancer Cell Lines
Source: Int J Mol Sci. 2026 Jun 9;27(12):5208. doi: 10.3390/ijms27125208 (PMC13299545; doi:10.3390/ijms27125208)
Supplement: Supplementary file 1 [file ijms-27-05208-s001.zip]

Archive with 3 entries (3 files):
- Table S1.xlsx
- Table S2.xlsx
- Supplementary text.pdf
