# Supplementary material for: CLC-Pred Synergy: Web Application for Predicting Pairwise Drug Combinations with Synergistic Activity Against NCI60 Cancer Cell Lines
Source: Int J Mol Sci. 2026 Jun 9;27(12):5208. doi: 10.3390/ijms27125208 (PMC13299545; doi:10.3390/ijms27125208)
Supplement: Supplementary file 1 [file ijms-27-05208-s001.zip › Table S1.xlsx]

## Sheet: Table S1
Tissue of origin	Histology	NCI60 cell-line	Synergy model	Number of synergistic drug pairs	AUC LOO CO CV	AUC LOO CO CV 90% confidence interval	Sensitivity	Specificity	Balanced accuracy	AUC LOOCV
Brain	Astrocytoma	SNB-75	Bliss	96	0.75	(0.716—0.813)	0.6494	0.6536	0.6515	0.8508
Brain	Astrocytoma	SNB-75	ComboScore	104	0.7178	(0.670—0.741)	0.7383	0.7356	0.7369	0.8094
Brain	Astrocytoma	SNB-75	ZIP	57	0.7651	(0.674—0.830)	0.7126	0.7086	0.7106	0.8601
Brain	Glial cell neoplasm	SF-539	Bliss	143	0.7636	(0.727—0.804)	0.7297	0.729	0.7294	0.8003
Brain	Glial cell neoplasm	SF-539	ComboScore	190	0.7712	(0.736—0.785)	0.6564	0.6543	0.6554	0.8393
Brain	Glial cell neoplasm	SF-539	HSA	127	0.8028	(0.758—0.831)	0.701	0.7012	0.7011	0.8975
Brain	Glioblastoma	SF-268	ComboScore	95	0.73	(0.701—0.779)	0.641	0.6449	0.643	0.8142
Brain	Glioblastoma	SF-268	ZIP	119	0.7655	(0.729—0.794)	0.6486	0.6537	0.6512	0.8542
Brain	Glioblastoma	SF-295	ComboScore	96	0.7333	(0.668—0.787)	0.681	0.6818	0.6814	0.8089
Brain	Glioblastoma	SNB-19	Bliss	181	0.7271	(0.670—0.757)	0.6703	0.6652	0.6677	0.8101
Brain	Glioblastoma	SNB-19	HSA	172	0.7378	(0.714—0.755)	0.7286	0.7254	0.727	0.8538
Brain	Glioblastoma	SNB-19	ZIP	148	0.8026	(0.782—0.827)	0.675	0.6711	0.673	0.8267
Brain	Glioblastoma	U251	ComboScore	112	0.7065	(0.680—0.752)	0.7373	0.7367	0.737	0.8437
Brain	Glioblastoma	U251	HSA	91	0.7392	(0.701—0.770)	0.6575	0.6563	0.6569	0.8462
Breast	Adenocarcinoma	MCF7	ComboScore	77	0.729	(0.710—0.781)	0.7015	0.699	0.7002	0.8121
Breast	Adenocarcinoma	MDA-MB-468	Bliss	206	0.7001	(0.655—0.736)	0.7244	0.7252	0.7248	0.8217
Breast	Adenocarcinoma	MDA-MB-468	Loewe	94	0.7	(0.638—0.739)	0.6988	0.6936	0.6962	0.8298
Breast	Adenocarcinoma	MDA-MB-468	ZIP	159	0.757	(0.723—0.801)	0.6627	0.6671	0.6649	0.8189
Breast	Carcinoma	BT-549	ComboScore	140	0.7627	(0.727—0.792)	0.6918	0.6935	0.6926	0.8154
Breast	Carcinoma	BT-549	HSA	160	0.7348	(0.712—0.749)	0.6786	0.6804	0.6795	0.8554
Breast	Carcinoma	BT-549	ZIP	129	0.7209	(0.666—0.806)	0.6883	0.682	0.6852	0.8287
Breast	Carcinoma	T-47D	HSA	84	0.7735	(0.743—0.809)	0.6622	0.66	0.6611	0.8786
Breast	Carcinoma	T-47D	Loewe	39	0.7127	(0.628—0.758)	0.6806	0.6825	0.6815	0.8617
Breast	Carcinosarcoma	HS 578T	ComboScore	160	0.7631	(0.703—0.800)	0.6744	0.6713	0.6728	0.8353
Colon	Adenocarcinoma	HT29	ComboScore	104	0.7434	(0.698—0.784)	0.7024	0.7013	0.7018	0.8177
Colon	Adenocarcinoma	HT29	HSA	188	0.7315	(0.681—0.762)	0.6667	0.6763	0.6715	0.8299
Colon	Adenocarcinoma	HT29	ZIP	185	0.764	(0.724—0.785)	0.6667	0.6645	0.6656	0.8249
Colon	Adenocarcinoma	KM12	ComboScore	67	0.7628	(0.720—0.849)	0.6938	0.6921	0.6929	0.8719
Colon	Carcinoma	HCC-2998	Bliss	206	0.7037	(0.670—0.742)	0.7193	0.7215	0.7204	0.7646
Colon	Carcinoma	HCC-2998	ComboScore	115	0.7757	(0.726—0.798)	0.675	0.6745	0.6747	0.8411
Colon	Carcinoma	HCC-2998	HSA	106	0.8097	(0.763—0.855)	0.7288	0.7338	0.7313	0.8838
Colon	Carcinoma	HCC-2998	ZIP	141	0.7657	(0.719—0.810)	0.6574	0.6577	0.6575	0.837
Colon	Carcinoma	HCT116	Bliss	198	0.7021	(0.666—0.746)	0.7133	0.711	0.7121	0.7982
Colon	Carcinoma	SW-620	Bliss	152	0.7639	(0.732—0.784)	0.6456	0.6441	0.6449	0.8569
Colon	Carcinoma	SW-620	ComboScore	58	0.7976	(0.744—0.852)	0.6477	0.6479	0.6478	0.8228
Colon	Carcinoma	SW-620	HSA	93	0.7742	(0.718—0.813)	0.7	0.6969	0.6984	0.8409
Colon	Carcinoma	SW-620	Loewe	28	0.7496	(0.645—0.812)	0.7049	0.6969	0.7009	0.8062
Colon	Carcinoma	SW-620	ZIP	167	0.7342	(0.711—0.782)	0.637	0.6371	0.6371	0.901
Haematopoietic and lymphoid tissue	Lymphoma	SR	Loewe	39	0.7127	(0.573—0.707)	0.6923	0.6932	0.6928	0.8121
Kidney	Adenocarcinoma	786-0	Bliss	146	0.7036	(0.664—0.740)	0.7083	0.7111	0.7097	0.8238
Kidney	Adenocarcinoma	786-0	HSA	146	0.7036	(0.659—0.728)	0.6449	0.6422	0.6436	0.8675
Kidney	Adenocarcinoma	A498	Bliss	140	0.7823	(0.748—0.816)	0.6635	0.6652	0.6644	0.8592
Kidney	Adenocarcinoma	A498	HSA	120	0.8635	(0.832—0.891)	0.6711	0.6709	0.671	0.9201
Kidney	Adenocarcinoma	A498	Loewe	48	0.8635	(0.801—0.905)	0.7583	0.7613	0.7598	0.8998
Kidney	Adenocarcinoma	A498	ZIP	83	0.7762	(0.748—0.823)	0.6719	0.6744	0.6731	0.8613
Kidney	Carcinoma	TK-10	Bliss	104	0.7135	(0.651—0.770)	0.6489	0.6485	0.6487	0.8343
Kidney	Carcinoma	TK-10	HSA	100	0.7286	(0.704—0.768)	0.6575	0.6563	0.6569	0.8831
Kidney	Carcinoma	TK-10	Loewe	39	0.7693	(0.740—0.815)	0.6506	0.6563	0.6534	0.8463
Kidney	Carcinoma	TK-10	ZIP	61	0.7342	(0.696—0.776)	0.661	0.6631	0.6621	0.853
Kidney	Carcinoma	UO-31	ComboScore	72	0.7434	(0.686—0.794)	0.6513	0.6507	0.651	0.8354
Kidney	Carcinoma	UO-31	Loewe	83	0.7015	(0.652—0.743)	0.6463	0.6471	0.6467	0.8865
Kidney	Hypernephroma	RXF-393	Bliss	147	0.7092	(0.666—0.736)	0.6686	0.668	0.6683	0.8737
Kidney	Hypernephroma	RXF-393	ComboScore	128	0.7561	(0.699—0.779)	0.6527	0.6523	0.6525	0.8426
Lung	Adenocarcinoma	NCI-H23	Bliss	116	0.7349	(0.685—0.777)	0.6632	0.6682	0.6657	0.7791
Lung	Adenocarcinoma	NCI-H23	ComboScore	163	0.7073	(0.675—0.745)	0.7217	0.721	0.7214	0.7939
Lung	Adenocarcinoma	NCI-H23	HSA	79	0.801	(0.761—0.868)	0.7162	0.7178	0.717	0.8152
Lung	Adenocarcinoma	NCI-H23	Loewe	33	0.703	(0.615—0.778)	0.6635	0.6663	0.6649	0.7743
Lung	Adenocarcinoma	NCI-H23	ZIP	84	0.7772	(0.742—0.831)	0.6667	0.6679	0.6673	0.8151
Lung	Adenocarcinoma	NCI-H522	Bliss	159	0.7926	(0.759—0.820)	0.7059	0.7099	0.7079	0.879
Lung	Adenocarcinoma	NCI-H522	ComboScore	149	0.8038	(0.781—0.832)	0.695	0.6921	0.6936	0.869
Lung	Adenocarcinoma	NCI-H522	HSA	176	0.7061	(0.680—0.733)	0.7042	0.7103	0.7073	0.8844
Lung	Adenocarcinoma	NCI-H522	ZIP	118	0.7853	(0.728—0.827)	0.6944	0.6953	0.6949	0.9108
Lung	Carcinoma	HOP-92	ZIP	44	0.739	(0.663—0.796)	0.68	0.6824	0.6812	0.639
Lung	Carcinoma	NCI-H322M	ComboScore	86	0.7135	(0.628—0.752)	0.7358	0.7315	0.7337	0.8267
Lung	Carcinoma	NCI-H460	ZIP	238	0.7037	(0.669—0.742)	0.7097	0.7144	0.7121	0.8505
Ovarium	Adenocarcinoma	OVCAR-3	ComboScore	140	0.767	(0.730—0.790)	0.6566	0.6586	0.6576	0.8197
Ovarium	Adenocarcinoma	OVCAR-3	HSA	138	0.7033	(0.679—0.731)	0.6604	0.6603	0.6603	0.838
Ovarium	Adenocarcinoma	OVCAR-3	ZIP	152	0.7378	(0.704—0.778)	0.6849	0.6831	0.684	0.8534
Ovarium	Adenocarcinoma	OVCAR-4	Bliss	47	0.7808	(0.665—0.838)	0.6667	0.6701	0.6684	0.8272
Ovarium	Adenocarcinoma	OVCAR-4	ComboScore	59	0.8019	(0.742—0.871)	0.6842	0.6874	0.6858	0.8623
Ovarium	Adenocarcinoma	OVCAR-4	HSA	48	0.7439	(0.669—0.799)	0.6593	0.6607	0.66	0.8324
Ovarium	Adenocarcinoma	OVCAR-4	ZIP	21	0.7852	(0.707—0.874)	0.6942	0.6954	0.6948	0.7874
Ovarium	Adenocarcinoma	OVCAR-5	ComboScore	85	0.7451	(0.695—0.811)	0.7241	0.7263	0.7252	0.8636
Ovarium	Adenocarcinoma	OVCAR-5	ZIP	74	0.7682	(0.671—0.826)	0.7377	0.7338	0.7357	0.8318
Ovarium	Adenocarcinoma	SK-OV-3	ComboScore	71	0.7641	(0.721—0.796)	0.717	0.7184	0.7177	0.8695
Ovarium	Adenocarcinoma	SK-OV-3	HSA	106	0.7304	(0.692—0.784)	0.7067	0.7064	0.7066	0.867
Ovarium	Carcinoma	OVCAR-8	Bliss	182	0.7241	(0.688—0.751)	0.674	0.674	0.674	0.8021
Ovarium	Carcinoma	OVCAR-8	ComboScore	97	0.7888	(0.749—0.815)	0.7097	0.7071	0.7084	0.8616
Ovarium	Carcinoma	OVCAR-8	ZIP	130	0.7367	(0.697—0.775)	0.7583	0.7622	0.7603	0.8509
Ovarium	Cystoadenocarcinoma	IGROV1	ComboScore	75	0.7741	(0.673—0.836)	0.641	0.6449	0.643	0.8715
Prostate	Adenocarcinoma	PC-3	ComboScore	70	0.8018	(0.769—0.850)	0.7143	0.7042	0.7093	0.8661
Prostate	Carcinoma	DU-145	ComboScore	140	0.7627	(0.675—0.738)	0.7	0.6969	0.6984	0.7934
Prostate	Carcinoma	DU-145	HSA	148	0.7107	(0.656—0.758)	0.7234	0.7196	0.7215	0.8251
Skin	Malignant amelanotic melanoma	LOX-IMVI	ComboScore	77	0.738	(0.696—0.777)	0.6827	0.6854	0.684	0.8349
Skin	Malignant melanotic melanoma	MALME-3M	ComboScore	108	0.7075	(0.657—0.754)	0.6811	0.6825	0.6818	0.8311
Skin	Malignant melanotic melanoma	SK-MEL-2	ComboScore	125	0.7259	(0.689—0.791)	0.7342	0.74	0.7371	0.824
Skin	Malignant melanotic melanoma	SK-MEL-28	Bliss	147	0.7033	(0.668—0.742)	0.6429	0.6455	0.6442	0.814
Skin	Malignant melanotic melanoma	SK-MEL-28	ComboScore	71	0.7195	(0.646—0.769)	0.697	0.6834	0.6902	0.8479
Skin	Malignant melanotic melanoma	SK-MEL-28	ZIP	83	0.7046	(0.639—0.753)	0.7007	0.7027	0.7017	0.832
Skin	Malignant melanotic melanoma	SK-MEL-5	ComboScore	186	0.7198	(0.692—0.768)	0.7024	0.7081	0.7052	0.8042
Skin	Malignant melanotic melanoma	SK-MEL-5	HSA	93	0.7834	(0.747—0.836)	0.6769	0.6804	0.6787	0.8457
Skin	Malignant melanotic melanoma	SK-MEL-5	Loewe	36	0.7208	(0.650—0.789)	0.67	0.6664	0.6682	0.8147
Skin	Malignant melanotic melanoma	SK-MEL-5	ZIP	146	0.7459	(0.705—0.788)	0.7258	0.727	0.7264	0.8719
Skin	Melanoma	MDA-MB-435	Bliss	242	0.7539	(0.719—0.772)	0.7053	0.7049	0.7051	0.8302
Skin	Melanoma	MDA-MB-435	ComboScore	122	0.8151	(0.769—0.859)	0.6505	0.6488	0.6496	0.879
Skin	Melanoma	MDA-MB-435	HSA	120	0.8398	(0.821—0.873)	0.6706	0.6703	0.6705	0.9181
Skin	Melanoma	MDA-MB-435	Loewe	37	0.7171	(0.652—0.750)	0.7917	0.7873	0.7895	0.8598
Skin	Melanoma	MDA-MB-435	ZIP	137	0.7649	(0.714—0.798)	0.6761	0.6728	0.6744	0.8621
Skin	Melanotic melanoma	M14	ComboScore	124	0.8017	(0.763—0.844)	0.6755	0.6781	0.6768	0.8551
Skin	Melanotic melanoma	M14	HSA	80	0.7221	(0.664—0.769)	0.7143	0.7196	0.717	0.8513
Skin	Melanotic melanoma	UACC-257	ComboScore	87	0.7721	(0.726—0.813)	0.6818	0.6863	0.684	0.8422
Skin	Melanotic melanoma	UACC-62	ComboScore	135	0.7012	(0.662—0.770)	0.6744	0.6739	0.6742	0.8135
Skin	Melanotic melanoma	UACC-62	HSA	118	0.7194	(0.686—0.736)	0.7071	0.705	0.7061	0.877
Skin	Melanotic melanoma	UACC-62	ZIP	70	0.7039	(0.641—0.763)	0.6571	0.6502	0.6537	0.8041
