# Supplementary material for: CLC-Pred Synergy: Web Application for Predicting Pairwise Drug Combinations with Synergistic Activity Against NCI60 Cancer Cell Lines
Source: Int J Mol Sci. 2026 Jun 9;27(12):5208. doi: 10.3390/ijms27125208 (PMC13299545; doi:10.3390/ijms27125208)
Supplement: Supplementary file 1 [file ijms-27-05208-s001.zip › Table S2.xlsx]

## Sheet: Table S2
Table S2. Synergistic drug pairs that are currently approved to treat glioblastoma, melanoma, breast, colon, kidney, lung, and ovarian cancers, and are not presented in training sets from NCI-ALMANAC. Table contains only one predicted cell line per synergistic pair with maximal PASS DDI Pa-Pi value. Asterisk (*) means drug pairs that do not contain both individual drugs in pairs from training set…
Combination	Organ / Description	Number of predicted cell lines	Maximal Pa-Pi	Most probable cell line	Synergy models
Dabrafenib – Trametinib *	Brain. Combination is a modern standard of targeted therapy for treating gliomas and brain metastases that carry the specific BRAF V600 genetic mutation. Dabrafenib is an BRAF kinase inhibitor, Trametinib is an MEK kinase inhibitor.	-	-	-	-
Abemaciclib - Anastrozole	Breast. Approved to treat hormone receptor-positive (HR+), HER2-negative advanced or metastatic breast cancer. These drugs work synergistically: anastrozole lowers estrogen levels by aromatase inhibition, while abemaciclib blocks CDK4/6 to stop cancer cell division.	-	-	-	-
Abemaciclib - Fulvestrant	Breast. Approved for HR+/HER2-negative advanced or metastatic breast cancer. Fulvestrant is a selective estrogen receptor degradator, abemaciclib inhibits CDK4/6.	-	-	-	-
Abemaciclib - Tamoxifen	Breast. Approved for HR+/HER2- breast cancer, it is used both in the adjuvant setting (early stage) to reduce recurrence risk and in the metastatic setting. Tamoxifen is a selective estrogen receptor degradator, abemaciclib inhibits CDK4/6.	-	-	-	-
Alpelisib - Fulvestrant	Breast. Approved for patients with a PIK3CA gene mutation (found in approximately 40% of patients with HR+/HER2- breast cancer). Alpelisib is a PIK3CA inhibitor, Fulvestrant is a selective estrogen receptor degradator.	3	0.615	T-47D	HSA, Loewe
Capivasertib - Fulvestrant	Breast. Approved for HR+/HER2- metastatic breast cancer. Patients with mutations in PIK3CA, AKT1, or the loss of PTEN. Capivasertib is an AKT inhibitor, Fulvestrant is a selective estrogen receptor degradator.	5	0.853	T-47D	HSA, Loewe
Neratinib - Capecitabine	Breast Approved for HER2-positive breast cancer. Neratinib is ErbB1, ErbB2 and ErbB4 inhibitor, Capecitabine is an antimetabolite prodrug.	3	0.211	MDA-MB-468	Bliss, Loewe, ZIP
Palbociclib - Fulvestrant	Breast. Approved for HR+/HER2- advanced and metastatic breast cancer. Fulvestrant is a selective estrogen receptor degradator, Palbociclib inhibits CDK4/6.	5	0.44	T-47D	HSA, Loewe
Palbociclib - Letrozole	Breast. Approved for HR+/HER2- metastatic breast cancer. Letrozole is an aromatase inhibitor, Palbociclib inhibits CDK4/6.	-	-	-	-
Ribociclib - Letrozole	Breast. Approved for HR+/HER2- metastatic breast cancer. Letrozole is an aromatase inhibitor, Ribociclib inhibits CDK4/6.	1	0.15	BT-549	HSA
Ribociclib - Fulvestrant	Breast. Approved for HR+/HER2- metastatic breast cancer. Fulvestrant is a selective estrogen receptor degradator, Ribociclib inhibits CDK4/6.	3	0.29	T-47D	HSA, Loewe
Encorafenib - Binimetinib *	Colon. Combination was studied for metastatic colorectal cancer with BRAF V600E mutation. Currently is used in combination with cetuximab. Encorafenib is a BRAF kinase inhibitor, Binimetinib is a MEK kinase inhibitor.	3	0.514	SW-620	Bliss, HSA, ZIP
Belzutifan - Cabozantinib *	Kidney. The combination of belzutifan (a HIF-2α inhibitor) and cabozantinib (a multi-target tyrosine kinase inhibitor) is currently being studied for the treatment of advanced clear cell renal cell carcinoma.	3	0.448	TK-10	Bliss, HSA
Belzutifan - Lenvatinib *	Kidney. The combination of belzutifan (a HIF-2α inhibitor) and lenvatinib (an inhibitor of VEGFR, FGFR, PDGFR, and other kinases) is being studied for the treatment of clear cell renal cell carcinoma.	3	0.49	TK-10	Bliss, HSA
Lenvatinib - Everolimus	Kidney. The combination of lenvatinib (an inhibitor of VEGFR, FGFR, PDGFR, and other kinases) and everolimus (an mTOR inhibitor) is approved for an advanced renal cell carcinoma whose disease has progressed following one prior anti-angiogenic therapy.	4	0.519	TK-10	HSA, Loewe, ZIP
Dabrafenib – Trametinib *	Lung. Approved for the treatment of metastatic non-small cell lung cancer with the BRAF V600E mutation. Dabrafenib is an BRAF kinase inhibitor, Trametinib is an MEK kinase inhibitor.	-	-	-	-
Encorafenib - Binimetinib *	Lung. Approved for the treatment of metastatic non-small cell lung cancer with the BRAF V600E mutation. Encorafenib is a BRAF kinase inhibitor, Binimetinib is a MEK kinase inhibitor.	1	0.071	NCI-H23	Bliss, HSA
Avutometinib – Defactinib *	Ovarium. The combination is the first targeted therapy approved by the FDA for the treatment of recurrent low-grade serous ovarian cancer with KRAS mutations. Avutometinib blocks RAF and MEK kinases, Defactinib inhibits FAK kinase.	2	0.162	OVCAR-5	ComboScore, ZIP
Olaparib - Cediranib *	Ovarium. The combination is an actively studied for the treatment of ovarian cancer. Olaparib is a PARP inhibitor blocking DNA repair, Cediranib is an VEGFR inhibitor blocking angiogenesis.	4	0.551	IGROV1	ComboScore
Paclitaxel - Relacorilant	Ovarium. Approved by the FDA in March 2026 for the treatment of adult patients with platinum-resistant ovarian cancer, fallopian tube cancer, or primary peritoneal cancer. Paclitaxel disrupts the normal function of microtubules during cell division, Relacorilant is a selective glucocorticoid receptor antagonist.	6	0.97	OVCAR-5	ComboScore, ZIP
Dabrafenib - Trametinib *	Skin. Approved for unresectable or metastatic cases of melanoma and as adjuvant therapy (after surgery) to prevent recurrence. Dabrafenib is an BRAF kinase inhibitor, Trametinib is an MEK kinase inhibitor.	4	0.416	M14	HSA
Encorafenib - Binimetinib *	Skin. Approved for unresectable or metastatic melanoma with the BRAF V600E or V600K mutation. Encorafenib is a BRAF inhibitor, and Binimetinib is a MEK inhibitor	5	0.65	M14	HSA
Vemurafenib - Cobimetinib	Skin. Approved for unresectable or metastatic melanoma with the BRAF V600E or V600K mutation. Vemurafenib is a BRAF inhibitor, and Cobimetinib is a MEK inhibitor	6	0.916	SK-MEL-5	ComboScore, HSA, Loewe, ZIP
